# Supplementary material for: Design, Synthesis, and Biological Evaluation of Desmuramyl Dipeptides Modified by Adamantyl-1,2,3-triazole
Source: Molecules. 2021 Oct 21;26(21):6352. doi: 10.3390/molecules26216352 (PMC8587862; doi:10.3390/molecules26216352)
Supplement: Supplementary file 1 [file molecules-26-06352-s001.zip]

Archive with 1 entries (1 files):
- molecules-1425010-supplementary.pdf
